# Supplementary material for: Prognostic Ferroptosis-Related lncRNA Signatures Associated With Immunotherapy and Chemotherapy Responses in Patients With Stomach Cancer
Source: Front Genet. 2022 Jan 3;12:798612. doi: 10.3389/fgene.2021.798612 (PMC8762254; doi:10.3389/fgene.2021.798612)
Supplement: Supplementary file 1 [file DataSheet1.zip]

Archive with 20 entries (20 files):
- FigureS1.pdf
- FigureS1.tif
- FigureS2.pdf
- FigureS2.tif
- FigureS3.pdf
- FigureS3.tif
- FigureS4.pdf
- FigureS4.tif
- FigureS5.pdf
- FigureS5.tif
- FigureS6.pdf
- FigureS6.tif
- FigureS7.pdf
- FigureS7.tif
- FigureS8.pdf
- FigureS8.tif
- Table S1.xlsx
- Table S2.docx
- Table S3.xlsx
- Table S4.xlsx
