# Supplementary material for: Prognostic Ferroptosis-Related lncRNA Signatures Associated With Immunotherapy and Chemotherapy Responses in Patients With Stomach Cancer
Source: Front Genet. 2022 Jan 3;12:798612. doi: 10.3389/fgene.2021.798612 (PMC8762254; doi:10.3389/fgene.2021.798612)
Supplement: Supplementary file 1 [file DataSheet1.zip › Table S3.xlsx]

## Sheet: Sheet1
Table S3| The lncRNA-miRNA-mRNA in the network.
lncRNA	miRNA	mRNA
AC093642.1	hsa-miR-107	HMGA2
AC093642.1	hsa-miR-107	KLF4
AC093642.1	hsa-miR-107	AXIN2
AC093642.1	hsa-miR-107	MCM7
AC093642.1	hsa-miR-107	CDK6
AC093642.1	hsa-miR-107	ATP13A3
AC093642.1	hsa-miR-107	RIMS3
AC093642.1	hsa-miR-107	LIN28A
AC093642.1	hsa-miR-107	TGFBR3
AC093642.1	hsa-miR-107	KIF23
AC093642.1	hsa-miR-107	EN2
AC093642.1	hsa-miR-107	POLD3
LINC02485	hsa-miR-10a-5p	RORA
AC093642.1	hsa-miR-10a-5p	RORA
FLNB-AS1	hsa-miR-10a-5p	RORA
LINC02728	hsa-miR-125a-5p	MKNK2
LINC02728	hsa-miR-125a-5p	ARID3A
LINC02728	hsa-miR-125a-5p	LIN28A
LINC02728	hsa-miR-125a-5p	E2F3
LINC02728	hsa-miR-125a-5p	MMP11
LINC02728	hsa-miR-125b-5p	BCL2
LINC02728	hsa-miR-125b-5p	IL6R
LINC02728	hsa-miR-125b-5p	GRIN2A
LINC02728	hsa-miR-125b-5p	YOD1
LINC02728	hsa-miR-125b-5p	LIN28A
LINC02728	hsa-miR-125b-5p	PODXL
LINC02728	hsa-miR-125b-5p	CYP24A1
LINC02728	hsa-miR-125b-5p	MKNK2
LINC02728	hsa-miR-125b-5p	PRDM1
LINC02728	hsa-miR-125b-5p	LIFR
LINC02728	hsa-miR-125b-5p	IRF4
LINC02728	hsa-miR-125b-5p	LIN28B
LINC02728	hsa-miR-125b-5p	E2F3
LINC02728	hsa-miR-125b-5p	TRIM71
FLNB-AS1	hsa-miR-142-3p	FYCO1
FLNB-AS1	hsa-miR-142-3p	TBX4
FLNB-AS1	hsa-miR-142-3p	CDC25C
AC009299.2	hsa-miR-142-3p	FYCO1
AC009299.2	hsa-miR-142-3p	TBX4
AC009299.2	hsa-miR-142-3p	CDC25C
FLNB-AS1	hsa-miR-17-5p	BTG2
FLNB-AS1	hsa-miR-17-5p	CADM2
FLNB-AS1	hsa-miR-17-5p	ADAT2
FLNB-AS1	hsa-miR-17-5p	E2F1
FLNB-AS1	hsa-miR-17-5p	CIT
FLNB-AS1	hsa-miR-17-5p	CDKN1A
FLNB-AS1	hsa-miR-17-5p	SLC16A9
FLNB-AS1	hsa-miR-17-5p	FAXC
FLNB-AS1	hsa-miR-17-5p	MCC
FLNB-AS1	hsa-miR-17-5p	KIF23
FLNB-AS1	hsa-miR-17-5p	CFL2
FLNB-AS1	hsa-miR-17-5p	FYCO1
FLNB-AS1	hsa-miR-17-5p	MKNK2
FLNB-AS1	hsa-miR-17-5p	HMGB3
FLNB-AS1	hsa-miR-17-5p	POLQ
FLNB-AS1	hsa-miR-17-5p	CAMK2N2
FLNB-AS1	hsa-miR-17-5p	KLF10
FLNB-AS1	hsa-miR-17-5p	ITPKB
FLNB-AS1	hsa-miR-17-5p	PGM2L1
FLNB-AS1	hsa-miR-17-5p	TMEM100
FLNB-AS1	hsa-miR-17-5p	KCNB1
FLNB-AS1	hsa-miR-17-5p	RAB30
FLNB-AS1	hsa-miR-17-5p	PKMYT1
FLNB-AS1	hsa-miR-17-5p	RPS6KA5
FLNB-AS1	hsa-miR-17-5p	PHLPP2
FLNB-AS1	hsa-miR-17-5p	RBL1
FLNB-AS1	hsa-miR-17-5p	NACC2
FLNB-AS1	hsa-miR-17-5p	RORA
FLNB-AS1	hsa-miR-17-5p	E2F3
FLNB-AS1	hsa-miR-17-5p	NETO2
FLNB-AS1	hsa-miR-17-5p	YOD1
FLNB-AS1	hsa-miR-17-5p	VLDLR
FLNB-AS1	hsa-miR-17-5p	RACGAP1
FLNB-AS1	hsa-miR-17-5p	ATAD2
FLNB-AS1	hsa-miR-193a-3p	LPCAT1
FLNB-AS1	hsa-miR-193a-3p	RGMA
FLNB-AS1	hsa-miR-193a-3p	SLC10A6
FLNB-AS1	hsa-miR-20b-5p	EPHB4
FLNB-AS1	hsa-miR-20b-5p	CFL2
FLNB-AS1	hsa-miR-20b-5p	FYCO1
FLNB-AS1	hsa-miR-20b-5p	ITPKB
FLNB-AS1	hsa-miR-20b-5p	FAXC
FLNB-AS1	hsa-miR-20b-5p	E2F1
FLNB-AS1	hsa-miR-20b-5p	CIT
FLNB-AS1	hsa-miR-20b-5p	MCC
FLNB-AS1	hsa-miR-20b-5p	HMGB3
FLNB-AS1	hsa-miR-20b-5p	KCNB1
FLNB-AS1	hsa-miR-20b-5p	KLF10
FLNB-AS1	hsa-miR-20b-5p	ADAT2
FLNB-AS1	hsa-miR-20b-5p	NACC2
FLNB-AS1	hsa-miR-20b-5p	CADM2
FLNB-AS1	hsa-miR-20b-5p	NETO2
FLNB-AS1	hsa-miR-20b-5p	PGM2L1
FLNB-AS1	hsa-miR-20b-5p	RACGAP1
FLNB-AS1	hsa-miR-20b-5p	BTG2
FLNB-AS1	hsa-miR-20b-5p	PHLPP2
FLNB-AS1	hsa-miR-20b-5p	PKMYT1
FLNB-AS1	hsa-miR-20b-5p	CAMK2N2
FLNB-AS1	hsa-miR-20b-5p	TMEM100
FLNB-AS1	hsa-miR-20b-5p	E2F3
FLNB-AS1	hsa-miR-20b-5p	ATAD2
FLNB-AS1	hsa-miR-20b-5p	CDKN1A
FLNB-AS1	hsa-miR-20b-5p	RPS6KA5
FLNB-AS1	hsa-miR-20b-5p	BAMBI
FLNB-AS1	hsa-miR-20b-5p	RAB30
FLNB-AS1	hsa-miR-20b-5p	SLC16A9
FLNB-AS1	hsa-miR-20b-5p	ZBTB4
FLNB-AS1	hsa-miR-20b-5p	KIF23
FLNB-AS1	hsa-miR-20b-5p	RORA
FLNB-AS1	hsa-miR-20b-5p	YOD1
FLNB-AS1	hsa-miR-20b-5p	MKNK2
FLNB-AS1	hsa-miR-20b-5p	POLQ
LINC02728	hsa-miR-212-3p	WT1
LINC02728	hsa-miR-212-3p	SOX11
LINC02728	hsa-miR-212-3p	BRCA1
LINC02728	hsa-miR-23b-3p	MET
LINC02728	hsa-miR-23b-3p	TGIF1
LINC02728	hsa-miR-23b-3p	LMNB1
LINC02728	hsa-miR-23b-3p	VCAN
LINC02728	hsa-miR-23b-3p	PLAU
AC009299.2	hsa-miR-23b-3p	MET
AC009299.2	hsa-miR-23b-3p	TGIF1
AC009299.2	hsa-miR-23b-3p	LMNB1
AC009299.2	hsa-miR-23b-3p	VCAN
AC009299.2	hsa-miR-23b-3p	PLAU
AC093642.1	hsa-miR-23b-3p	MET
AC093642.1	hsa-miR-23b-3p	TGIF1
AC093642.1	hsa-miR-23b-3p	LMNB1
AC093642.1	hsa-miR-23b-3p	VCAN
AC093642.1	hsa-miR-23b-3p	PLAU
