# Supplementary material for: Prognostic Ferroptosis-Related lncRNA Signatures Associated With Immunotherapy and Chemotherapy Responses in Patients With Stomach Cancer
Source: Front Genet. 2022 Jan 3;12:798612. doi: 10.3389/fgene.2021.798612 (PMC8762254; doi:10.3389/fgene.2021.798612)
Supplement: Supplementary file 1 [file DataSheet1.zip › Table S4.xlsx]

## Sheet: GO
Table S4| GO and KEGG ananlysis results.
ONTOLOGY	ID	Description	GeneRatio	BgRatio	pvalue	p.adjust	qvalue	geneID	Count
BP	GO:2000134	negative regulation of G1/S transition of mitotic cell cycle	10/72	119/18862	2.6258e-11	2.71751e-08	2.06988e-08	ARID3A/BCL2/BTG2/CDC25C/CDK6/CDKN1A/E2F1/KLF4/NACC2/RBL1	10
BP	GO:0000082	G1/S transition of mitotic cell cycle	13/72	275/18862	3.33732e-11	2.71751e-08	2.06988e-08	ARID3A/BCL2/BTG2/CDC25C/CDK6/CDKN1A/E2F1/E2F3/KLF4/MCM7/NACC2/RBL1/TRIM71	13
BP	GO:1902807	negative regulation of cell cycle G1/S phase transition	10/72	124/18862	3.96716e-11	2.71751e-08	2.06988e-08	ARID3A/BCL2/BTG2/CDC25C/CDK6/CDKN1A/E2F1/KLF4/NACC2/RBL1	10
BP	GO:0044843	cell cycle G1/S phase transition	13/72	298/18862	9.06428e-11	4.65677e-08	3.54699e-08	ARID3A/BCL2/BTG2/CDC25C/CDK6/CDKN1A/E2F1/E2F3/KLF4/MCM7/NACC2/RBL1/TRIM71	13
BP	GO:1901991	negative regulation of mitotic cell cycle phase transition	12/72	250/18862	1.71597e-10	7.05263e-08	5.37189e-08	ARID3A/BCL2/BRCA1/BTG2/CDC25C/CDK6/CDKN1A/E2F1/HMGA2/KLF4/NACC2/RBL1	12
BP	GO:1901988	negative regulation of cell cycle phase transition	12/72	268/18862	3.81598e-10	1.30697e-07	9.95502e-08	ARID3A/BCL2/BRCA1/BTG2/CDC25C/CDK6/CDKN1A/E2F1/HMGA2/KLF4/NACC2/RBL1	12
BP	GO:2000045	regulation of G1/S transition of mitotic cell cycle	10/72	174/18862	1.12695e-09	3.3084e-07	2.51996e-07	ARID3A/BCL2/BTG2/CDC25C/CDK6/CDKN1A/E2F1/KLF4/NACC2/RBL1	10
BP	GO:0045930	negative regulation of mitotic cell cycle	12/72	321/18862	2.96393e-09	7.6136e-07	5.79916e-07	ARID3A/BCL2/BRCA1/BTG2/CDC25C/CDK6/CDKN1A/E2F1/HMGA2/KLF4/NACC2/RBL1	12
BP	GO:1902806	regulation of cell cycle G1/S phase transition	10/72	195/18862	3.40308e-09	7.77036e-07	5.91857e-07	ARID3A/BCL2/BTG2/CDC25C/CDK6/CDKN1A/E2F1/KLF4/NACC2/RBL1	10
BP	GO:0010948	negative regulation of cell cycle process	12/72	359/18862	1.03649e-08	2.12999e-06	1.62238e-06	ARID3A/BCL2/BRCA1/BTG2/CDC25C/CDK6/CDKN1A/E2F1/HMGA2/KLF4/NACC2/RBL1	12
BP	GO:0072395	signal transduction involved in cell cycle checkpoint	7/72	76/18862	1.5531e-08	2.90147e-06	2.21001e-06	ARID3A/BRCA1/BTG2/CDC25C/CDKN1A/E2F1/SOX11	7
BP	GO:0071158	positive regulation of cell cycle arrest	7/72	82/18862	2.65232e-08	4.54209e-06	3.45964e-06	ARID3A/BRCA1/BTG2/CDC25C/CDKN1A/E2F1/HMGA2	7
BP	GO:1901990	regulation of mitotic cell cycle phase transition	12/72	439/18862	9.44957e-08	1.49376e-05	1.13777e-05	ARID3A/BCL2/BRCA1/BTG2/CDC25C/CDK6/CDKN1A/E2F1/HMGA2/KLF4/NACC2/RBL1	12
BP	GO:0071156	regulation of cell cycle arrest	7/72	108/18862	1.79837e-07	2.63975e-05	2.01066e-05	ARID3A/BRCA1/BTG2/CDC25C/CDKN1A/E2F1/HMGA2	7
BP	GO:0090068	positive regulation of cell cycle process	10/72	303/18862	2.19521e-07	3.00744e-05	2.29072e-05	ARID3A/BRCA1/BTG2/CDC25C/CDKN1A/CIT/E2F1/HMGA2/KIF23/RACGAP1	10
BP	GO:1901987	regulation of cell cycle phase transition	12/72	478/18862	2.36528e-07	3.03791e-05	2.31393e-05	ARID3A/BCL2/BRCA1/BTG2/CDC25C/CDK6/CDKN1A/E2F1/HMGA2/KLF4/NACC2/RBL1	12
BP	GO:0072401	signal transduction involved in DNA integrity checkpoint	6/72	73/18862	3.48015e-07	3.97317e-05	3.02631e-05	ARID3A/BRCA1/BTG2/CDC25C/CDKN1A/E2F1	6
BP	GO:0072422	signal transduction involved in DNA damage checkpoint	6/72	73/18862	3.48015e-07	3.97317e-05	3.02631e-05	ARID3A/BRCA1/BTG2/CDC25C/CDKN1A/E2F1	6
BP	GO:0000075	cell cycle checkpoint	8/72	209/18862	1.295e-06	0.000140065	0.000106685	ARID3A/BRCA1/BTG2/CDC25C/CDKN1A/E2F1/HMGA2/SOX11	8
BP	GO:0000077	DNA damage checkpoint	7/72	148/18862	1.52732e-06	0.000156932	0.000119533	ARID3A/BRCA1/BTG2/CDC25C/CDKN1A/E2F1/HMGA2	7
BP	GO:0031570	DNA integrity checkpoint	7/72	156/18862	2.17137e-06	0.000192222	0.000146413	ARID3A/BRCA1/BTG2/CDC25C/CDKN1A/E2F1/HMGA2	7
BP	GO:0006977	DNA damage response, signal transduction by p53 class mediator resulting in cell cycle arrest	5/72	56/18862	2.31084e-06	0.000192222	0.000146413	ARID3A/BTG2/CDC25C/CDKN1A/E2F1	5
BP	GO:0045787	positive regulation of cell cycle	10/72	395/18862	2.44246e-06	0.000192222	0.000146413	ARID3A/BRCA1/BTG2/CDC25C/CDKN1A/CIT/E2F1/HMGA2/KIF23/RACGAP1	10
BP	GO:0007093	mitotic cell cycle checkpoint	7/72	159/18862	2.46514e-06	0.000192222	0.000146413	ARID3A/BRCA1/BTG2/CDC25C/CDKN1A/E2F1/HMGA2	7
BP	GO:0044773	mitotic DNA damage checkpoint	6/72	102/18862	2.52346e-06	0.000192222	0.000146413	ARID3A/BTG2/CDC25C/CDKN1A/E2F1/HMGA2	6
BP	GO:0072431	signal transduction involved in mitotic G1 DNA damage checkpoint	5/72	57/18862	2.52555e-06	0.000192222	0.000146413	ARID3A/BTG2/CDC25C/CDKN1A/E2F1	5
BP	GO:1902400	intracellular signal transduction involved in G1 DNA damage checkpoint	5/72	57/18862	2.52555e-06	0.000192222	0.000146413	ARID3A/BTG2/CDC25C/CDKN1A/E2F1	5
BP	GO:1902402	signal transduction involved in mitotic DNA damage checkpoint	5/72	59/18862	3.0019e-06	0.000202853	0.00015451	ARID3A/BTG2/CDC25C/CDKN1A/E2F1	5
BP	GO:1902403	signal transduction involved in mitotic DNA integrity checkpoint	5/72	59/18862	3.0019e-06	0.000202853	0.00015451	ARID3A/BTG2/CDC25C/CDKN1A/E2F1	5
BP	GO:0007050	cell cycle arrest	8/72	235/18862	3.10495e-06	0.000202853	0.00015451	ARID3A/BRCA1/BTG2/CDC25C/CDK6/CDKN1A/E2F1/HMGA2	8
BP	GO:0030330	DNA damage response, signal transduction by p53 class mediator	6/72	106/18862	3.15878e-06	0.000202853	0.00015451	ARID3A/BRCA1/BTG2/CDC25C/CDKN1A/E2F1	6
BP	GO:0044774	mitotic DNA integrity checkpoint	6/72	106/18862	3.15878e-06	0.000202853	0.00015451	ARID3A/BTG2/CDC25C/CDKN1A/E2F1/HMGA2	6
BP	GO:0046632	alpha-beta T cell differentiation	6/72	107/18862	3.3364e-06	0.000207767	0.000158253	BCL2/IL6R/IRF4/ITPKB/PRDM1/RORA	6
BP	GO:0072413	signal transduction involved in mitotic cell cycle checkpoint	5/72	61/18862	3.54615e-06	0.000214333	0.000163255	ARID3A/BTG2/CDC25C/CDKN1A/E2F1	5
BP	GO:0031571	mitotic G1 DNA damage checkpoint	5/72	62/18862	3.84582e-06	0.000225805	0.000171992	ARID3A/BTG2/CDC25C/CDKN1A/E2F1	5
BP	GO:0044783	G1 DNA damage checkpoint	5/72	63/18862	4.16502e-06	0.000231327	0.000176199	ARID3A/BTG2/CDC25C/CDKN1A/E2F1	5
BP	GO:0044819	mitotic G1/S transition checkpoint	5/72	63/18862	4.16502e-06	0.000231327	0.000176199	ARID3A/BTG2/CDC25C/CDKN1A/E2F1	5
BP	GO:0051098	regulation of binding	9/72	357/18862	8.39362e-06	0.000453918	0.000345743	BAMBI/CDKN1A/E2F1/HMGA2/IRF4/KLF4/MET/SOX11/TGFBR3	9
BP	GO:0043368	positive T cell selection	4/72	36/18862	1.04804e-05	0.000551592	0.00042014	BCL2/IL6R/IRF4/ITPKB	4
BP	GO:0042770	signal transduction in response to DNA damage	6/72	131/18862	1.07366e-05	0.000551592	0.00042014	ARID3A/BRCA1/BTG2/CDC25C/CDKN1A/E2F1	6
BP	GO:0060485	mesenchyme development	8/72	287/18862	1.34205e-05	0.00067266	0.000512355	AXIN2/BAMBI/BCL2/HMGA2/SOX11/TGFBR3/TMEM100/WT1	8
BP	GO:1901722	regulation of cell proliferation involved in kidney development	3/72	14/18862	1.88356e-05	0.000921597	0.000701967	IL6R/LIN28A/WT1	3
BP	GO:0001503	ossification	9/72	401/18862	2.11473e-05	0.00101064	0.000769791	AXIN2/BAMBI/BCL2/CDK6/CYP24A1/IL6R/KLF10/SOX11/VCAN	9
BP	GO:0046631	alpha-beta T cell activation	6/72	149/18862	2.23408e-05	0.00102978	0.000784371	BCL2/IL6R/IRF4/ITPKB/PRDM1/RORA	6
BP	GO:0001649	osteoblast differentiation	7/72	223/18862	2.255e-05	0.00102978	0.000784371	AXIN2/BAMBI/CDK6/CYP24A1/IL6R/SOX11/VCAN	7
BP	GO:0048762	mesenchymal cell differentiation	7/72	231/18862	2.82654e-05	0.00126273	0.0009618	AXIN2/BAMBI/BCL2/HMGA2/SOX11/TGFBR3/TMEM100	7
BP	GO:0045058	T cell selection	4/72	48/18862	3.34435e-05	0.00146227	0.00111379	BCL2/IL6R/IRF4/ITPKB	4
BP	GO:0008630	intrinsic apoptotic signaling pathway in response to DNA damage	5/72	100/18862	3.99907e-05	0.0017121	0.00130408	BCL2/BRCA1/CDKN1A/E2F1/NACC2	5
BP	GO:0045165	cell fate commitment	7/72	251/18862	4.79382e-05	0.00201047	0.00153134	BCL2/IL6R/IRF4/KLF4/PRDM1/TBX4/WT1	7
BP	GO:0072331	signal transduction by p53 class mediator	7/72	263/18862	6.43604e-05	0.00264521	0.00201482	ARID3A/BCL2/BRCA1/BTG2/CDC25C/CDKN1A/E2F1	7
BP	GO:0002363	alpha-beta T cell lineage commitment	3/72	21/18862	6.75137e-05	0.00266809	0.00203224	BCL2/IL6R/IRF4	3
BP	GO:0072111	cell proliferation involved in kidney development	3/72	21/18862	6.75137e-05	0.00266809	0.00203224	IL6R/LIN28A/WT1	3
BP	GO:0043369	CD4-positive or CD8-positive, alpha-beta T cell lineage commitment	3/72	22/18862	7.79598e-05	0.00291403	0.00221957	BCL2/IL6R/IRF4	3
BP	GO:2000773	negative regulation of cellular senescence	3/72	22/18862	7.79598e-05	0.00291403	0.00221957	CDK6/HMGA2/RBL1	3
BP	GO:0007569	cell aging	5/72	115/18862	7.79911e-05	0.00291403	0.00221957	BCL2/CDK6/CDKN1A/HMGA2/RBL1	5
BP	GO:0051101	regulation of DNA binding	5/72	118/18862	8.81265e-05	0.00323393	0.00246323	E2F1/HMGA2/IRF4/KLF4/SOX11	5
BP	GO:0032835	glomerulus development	4/72	62/18862	9.20943e-05	0.00332024	0.00252898	BCL2/IL6R/PODXL/WT1	4
BP	GO:0045667	regulation of osteoblast differentiation	5/72	128/18862	0.000129384	0.00458422	0.00349173	AXIN2/BAMBI/CDK6/IL6R/SOX11	5
BP	GO:0002360	T cell lineage commitment	3/72	27/18862	0.000146058	0.00508729	0.00387491	BCL2/IL6R/IRF4	3
BP	GO:0090344	negative regulation of cell aging	3/72	28/18862	0.000163138	0.00558748	0.0042559	CDK6/HMGA2/RBL1	3
BP	GO:1903131	mononuclear cell differentiation	8/72	411/18862	0.000168029	0.00566065	0.00431164	BCL2/CDK6/HMGB3/IL6R/IRF4/ITPKB/PRDM1/RORA	8
BP	GO:0010586	miRNA metabolic process	3/72	29/18862	0.000181464	0.00591919	0.00450856	LIN28A/LIN28B/TRIM71	3
BP	GO:0072539	T-helper 17 cell differentiation	3/72	29/18862	0.000181464	0.00591919	0.00450856	IL6R/IRF4/RORA	3
BP	GO:2001020	regulation of response to DNA damage stimulus	6/72	221/18862	0.000198277	0.00636655	0.00484931	AXIN2/BCL2/BRCA1/HMGA2/NACC2/POLQ	6
BP	GO:0090398	cellular senescence	4/72	79/18862	0.000236221	0.0074682	0.00568842	CDK6/CDKN1A/HMGA2/RBL1	4
BP	GO:0072538	T-helper 17 type immune response	3/72	33/18862	0.000268005	0.00834469	0.00635603	IL6R/IRF4/RORA	3
BP	GO:0001837	epithelial to mesenchymal transition	5/72	153/18862	0.000297134	0.00911357	0.00694167	AXIN2/BAMBI/HMGA2/TGFBR3/TMEM100	5
BP	GO:0030509	BMP signaling pathway	5/72	154/18862	0.000306201	0.00925358	0.00704831	BAMBI/RGMA/SOX11/TGFBR3/TMEM100	5
BP	GO:0060538	skeletal muscle organ development	5/72	157/18862	0.000334667	0.00996727	0.00759192	BCL2/BTG2/CFL2/SOX11/WT1	5
BP	GO:0031572	G2 DNA damage checkpoint	3/72	36/18862	0.000347858	0.0102015	0.00777036	BRCA1/CDKN1A/HMGA2	3
BP	GO:0030217	T cell differentiation	6/72	246/18862	0.000352462	0.0102015	0.00777036	BCL2/IL6R/IRF4/ITPKB/PRDM1/RORA	6
BP	GO:0044818	mitotic G2/M transition checkpoint	3/72	37/18862	0.000377517	0.010775	0.00820714	BRCA1/CDKN1A/HMGA2	3
BP	GO:0051052	regulation of DNA metabolic process	7/72	353/18862	0.000393065	0.011065	0.00842808	AXIN2/BRCA1/CDKN1A/HMGA2/KLF4/POLQ/WT1	7
BP	GO:0030098	lymphocyte differentiation	7/72	358/18862	0.000427606	0.0118747	0.00904482	BCL2/HMGB3/IL6R/IRF4/ITPKB/PRDM1/RORA	7
BP	GO:0071772	response to BMP	5/72	167/18862	0.00044422	0.0120115	0.00914895	BAMBI/RGMA/SOX11/TGFBR3/TMEM100	5
BP	GO:0071773	cellular response to BMP stimulus	5/72	167/18862	0.00044422	0.0120115	0.00914895	BAMBI/RGMA/SOX11/TGFBR3/TMEM100	5
BP	GO:0032467	positive regulation of cytokinesis	3/72	40/18862	0.000476114	0.0127067	0.00967849	CIT/KIF23/RACGAP1	3
BP	GO:0010587	miRNA catabolic process	2/72	10/18862	0.000633945	0.0162845	0.0124036	LIN28A/LIN28B	2
BP	GO:0033033	negative regulation of myeloid cell apoptotic process	2/72	10/18862	0.000633945	0.0162845	0.0124036	BCL2/ITPKB	2
BP	GO:0072124	regulation of glomerular mesangial cell proliferation	2/72	10/18862	0.000633945	0.0162845	0.0124036	IL6R/WT1	2
BP	GO:1902105	regulation of leukocyte differentiation	6/72	279/18862	0.000684685	0.0173707	0.013231	CDK6/HMGB3/IRF4/ITPKB/KLF10/PRDM1	6
BP	GO:0001822	kidney development	6/72	280/18862	0.000697592	0.0174823	0.013316	BCL2/IL6R/LIN28A/PODXL/SOX11/WT1	6
BP	GO:0048146	positive regulation of fibroblast proliferation	3/72	46/18862	0.000719625	0.0178172	0.0135711	CDK6/CDKN1A/E2F1	3
BP	GO:0035404	histone-serine phosphorylation	2/72	11/18862	0.000772909	0.0186862	0.014233	HMGA2/RPS6KA5	2
BP	GO:0072110	glomerular mesangial cell proliferation	2/72	11/18862	0.000772909	0.0186862	0.014233	IL6R/WT1	2
BP	GO:0072001	renal system development	6/72	288/18862	0.000807776	0.0193021	0.0147021	BCL2/IL6R/LIN28A/PODXL/SOX11/WT1	6
BP	GO:0031099	regeneration	5/72	192/18862	0.000835652	0.0197387	0.0150347	BCL2/CDKN1A/KLF4/RGMA/TGFBR3	5
BP	GO:0045668	negative regulation of osteoblast differentiation	3/72	50/18862	0.000919068	0.0213628	0.0162717	AXIN2/BAMBI/CDK6	3
BP	GO:0051255	spindle midzone assembly	2/72	12/18862	0.000925201	0.0213628	0.0162717	KIF23/RACGAP1	2
BP	GO:0031103	axon regeneration	3/72	52/18862	0.00103066	0.0227742	0.0173468	BCL2/KLF4/RGMA	3
BP	GO:0035196	production of miRNAs involved in gene silencing by miRNA	3/72	52/18862	0.00103066	0.0227742	0.0173468	LIN28A/LIN28B/TRIM71	3
BP	GO:0043392	negative regulation of DNA binding	3/72	52/18862	0.00103066	0.0227742	0.0173468	E2F1/HMGA2/SOX11	3
BP	GO:2000772	regulation of cellular senescence	3/72	52/18862	0.00103066	0.0227742	0.0173468	CDK6/HMGA2/RBL1	3
BP	GO:0045599	negative regulation of fat cell differentiation	3/72	53/18862	0.00108952	0.0238187	0.0181424	E2F1/MMP11/RORA	3
BP	GO:0060562	epithelial tube morphogenesis	6/72	309/18862	0.00116153	0.0251256	0.0191378	BCL2/MET/PODXL/SOX11/TRIM71/WT1	6
BP	GO:0031669	cellular response to nutrient levels	5/72	210/18862	0.00124627	0.0262777	0.0200154	BCL2/CDKN1A/CYP24A1/KCNB1/KLF10	5
BP	GO:0021542	dentate gyrus development	2/72	14/18862	0.00126937	0.0262777	0.0200154	BTG2/CDK6	2
BP	GO:0072540	T-helper 17 cell lineage commitment	2/72	14/18862	0.00126937	0.0262777	0.0200154	IL6R/IRF4	2
BP	GO:0031050	dsRNA processing	3/72	56/18862	0.00127872	0.0262777	0.0200154	LIN28A/LIN28B/TRIM71	3
BP	GO:0070918	production of small RNA involved in gene silencing by RNA	3/72	56/18862	0.00127872	0.0262777	0.0200154	LIN28A/LIN28B/TRIM71	3
BP	GO:0007517	muscle organ development	6/72	317/18862	0.00132376	0.0269339	0.0205152	BCL2/BTG2/CFL2/SOX11/TGFBR3/WT1	6
BP	GO:0001655	urogenital system development	6/72	320/18862	0.00138887	0.0279817	0.0213133	BCL2/IL6R/LIN28A/PODXL/SOX11/WT1	6
BP	GO:0031102	neuron projection regeneration	3/72	58/18862	0.00141564	0.0282442	0.0215132	BCL2/KLF4/RGMA	3
BP	GO:0031054	pre-miRNA processing	2/72	15/18862	0.00146104	0.0288697	0.0219896	LIN28A/LIN28B	2
BP	GO:0006282	regulation of DNA repair	4/72	130/18862	0.00154303	0.0299885	0.0228418	AXIN2/BRCA1/HMGA2/POLQ	4
BP	GO:0045444	fat cell differentiation	5/72	221/18862	0.00156133	0.0299885	0.0228418	E2F1/HMGA2/KLF4/MMP11/RORA	5
BP	GO:0090342	regulation of cell aging	3/72	60/18862	0.00156145	0.0299885	0.0228418	CDK6/HMGA2/RBL1	3
BP	GO:0010224	response to UV-B	2/72	16/18862	0.00166565	0.0314028	0.0239191	BCL2/CDKN1A	2
BP	GO:0072109	glomerular mesangium development	2/72	16/18862	0.00166565	0.0314028	0.0239191	IL6R/WT1	2
BP	GO:0010573	vascular endothelial growth factor production	3/72	62/18862	0.00171633	0.0320643	0.0244229	BRCA1/IL6R/RORA	3
BP	GO:0051402	neuron apoptotic process	5/72	230/18862	0.00185987	0.0336498	0.0256306	BCL2/BTG2/CIT/EN2/KCNB1	5
BP	GO:0042093	T-helper cell differentiation	3/72	64/18862	0.00188051	0.0336498	0.0256306	IL6R/IRF4/RORA	3
BP	GO:0072089	stem cell proliferation	3/72	64/18862	0.00188051	0.0336498	0.0256306	HMGA2/SOX11/TRIM71	3
BP	GO:0002295	T-helper cell lineage commitment	2/72	17/18862	0.00188308	0.0336498	0.0256306	IL6R/IRF4	2
BP	GO:0006978	DNA damage response, signal transduction by p53 class mediator resulting in transcription of p21 class mediator	2/72	17/18862	0.00188308	0.0336498	0.0256306	BRCA1/CDKN1A	2
BP	GO:0061351	neural precursor cell proliferation	4/72	138/18862	0.00192031	0.0337285	0.0256905	BTG2/RACGAP1/RORA/TRIM71	4
BP	GO:0072006	nephron development	4/72	138/18862	0.00192031	0.0337285	0.0256905	BCL2/IL6R/PODXL/WT1	4
BP	GO:0097305	response to alcohol	5/72	233/18862	0.0019681	0.034275	0.0261067	BRCA1/CDKN1A/GRIN2A/KLF4/TGFBR3	5
BP	GO:0031668	cellular response to extracellular stimulus	5/72	235/18862	0.00204277	0.0351776	0.0267942	BCL2/CDKN1A/CYP24A1/KCNB1/KLF10	5
BP	GO:0002294	CD4-positive, alpha-beta T cell differentiation involved in immune response	3/72	66/18862	0.00205416	0.0351776	0.0267942	IL6R/IRF4/RORA	3
BP	GO:0042772	DNA damage response, signal transduction resulting in transcription	2/72	18/18862	0.00211325	0.0352573	0.026855	BRCA1/CDKN1A	2
BP	GO:0010212	response to ionizing radiation	4/72	142/18862	0.00213102	0.0352573	0.026855	BCL2/BRCA1/CDKN1A/HMGA2	4
BP	GO:0002287	alpha-beta T cell activation involved in immune response	3/72	67/18862	0.00214461	0.0352573	0.026855	IL6R/IRF4/RORA	3
BP	GO:0002293	alpha-beta T cell differentiation involved in immune response	3/72	67/18862	0.00214461	0.0352573	0.026855	IL6R/IRF4/RORA	3
BP	GO:0046637	regulation of alpha-beta T cell differentiation	3/72	67/18862	0.00214461	0.0352573	0.026855	IRF4/ITPKB/PRDM1	3
BP	GO:0003007	heart morphogenesis	5/72	239/18862	0.00219831	0.035835	0.027295	AXIN2/EPHB4/SOX11/TGFBR3/TMEM100	5
BP	GO:0014706	striated muscle tissue development	6/72	351/18862	0.00221462	0.035835	0.027295	BCL2/BTG2/CFL2/SOX11/TGFBR3/WT1	6
BP	GO:0060968	regulation of gene silencing	4/72	144/18862	0.00224214	0.0359968	0.0274182	ATAD2/LIN28A/LIN28B/TRIM71	4
BP	GO:0006271	DNA strand elongation involved in DNA replication	2/72	19/18862	0.00235604	0.0372618	0.0283818	MCM7/POLD3	2
BP	GO:0019827	stem cell population maintenance	4/72	146/18862	0.0023572	0.0372618	0.0283818	HMGA2/KLF10/KLF4/LIN28A	4
BP	GO:0007519	skeletal muscle tissue development	4/72	147/18862	0.00241623	0.0378411	0.028823	BCL2/BTG2/CFL2/SOX11	4
BP	GO:0000281	mitotic cytokinesis	3/72	70/18862	0.00243067	0.0378411	0.028823	CIT/KIF23/RACGAP1	3
BP	GO:0098727	maintenance of cell number	4/72	148/18862	0.00247626	0.0380014	0.0289451	HMGA2/KLF10/KLF4/LIN28A	4
BP	GO:0042493	response to drug	6/72	359/18862	0.00247795	0.0380014	0.0289451	BCL2/CDKN1A/GRIN2A/HMGA2/MCM7/TGIF1	6
BP	GO:0035019	somatic stem cell population maintenance	3/72	71/18862	0.00253101	0.0385275	0.0293459	KLF10/KLF4/LIN28A	3
BP	GO:0035330	regulation of hippo signaling	2/72	20/18862	0.00261138	0.0386071	0.0294064	CIT/SOX11	2
BP	GO:0043373	CD4-positive, alpha-beta T cell lineage commitment	2/72	20/18862	0.00261138	0.0386071	0.0294064	IL6R/IRF4	2
BP	GO:0061318	renal filtration cell differentiation	2/72	20/18862	0.00261138	0.0386071	0.0294064	PODXL/WT1	2
BP	GO:0072112	glomerular visceral epithelial cell differentiation	2/72	20/18862	0.00261138	0.0386071	0.0294064	PODXL/WT1	2
BP	GO:0002292	T cell differentiation involved in immune response	3/72	73/18862	0.00273929	0.0399237	0.0304093	IL6R/IRF4/RORA	3
BP	GO:0031016	pancreas development	3/72	73/18862	0.00273929	0.0399237	0.0304093	CDK6/IL6R/MET	3
BP	GO:0072311	glomerular epithelial cell differentiation	2/72	21/18862	0.00287915	0.0416666	0.0317369	PODXL/WT1	2
BP	GO:0060537	muscle tissue development	6/72	371/18862	0.00291639	0.0419104	0.0319225	BCL2/BTG2/CFL2/SOX11/TGFBR3/WT1	6
BP	GO:0072332	intrinsic apoptotic signaling pathway by p53 class mediator	3/72	75/18862	0.00295787	0.0422112	0.0321517	BCL2/CDKN1A/E2F1	3
BP	GO:0000086	G2/M transition of mitotic cell cycle	5/72	258/18862	0.00305753	0.0433325	0.0330057	BRCA1/CDC25C/CDKN1A/HMGA2/PKMYT1	5
BP	GO:2000648	positive regulation of stem cell proliferation	2/72	22/18862	0.00315927	0.0444679	0.0338705	HMGA2/SOX11	2
BP	GO:0048678	response to axon injury	3/72	77/18862	0.00318689	0.0445141	0.0339057	BCL2/KLF4/RGMA	3
BP	GO:0051100	negative regulation of binding	4/72	159/18862	0.00320588	0.0445141	0.0339057	CDKN1A/E2F1/HMGA2/SOX11	4
BP	GO:0001570	vasculogenesis	3/72	78/18862	0.00330537	0.0455875	0.0347233	TGFBR3/TMEM100/WT1	3
BP	GO:0048145	regulation of fibroblast proliferation	3/72	79/18862	0.00342652	0.0469433	0.035756	CDK6/CDKN1A/E2F1	3
BP	GO:0033032	regulation of myeloid cell apoptotic process	2/72	23/18862	0.00345164	0.0469743	0.0357796	BCL2/ITPKB	2
BP	GO:0070482	response to oxygen levels	6/72	385/18862	0.00349879	0.0473027	0.0360298	BCL2/CDKN1A/E2F1/PLAU/RORA/TGFBR3	6
BP	GO:0048144	fibroblast proliferation	3/72	80/18862	0.00355036	0.0476862	0.0363219	CDK6/CDKN1A/E2F1	3
BP	GO:0043367	CD4-positive, alpha-beta T cell differentiation	3/72	81/18862	0.00367691	0.0490653	0.0373723	IL6R/IRF4/RORA	3
BP	GO:0007095	mitotic G2 DNA damage checkpoint	2/72	24/18862	0.00375616	0.0491651	0.0374483	CDKN1A/HMGA2	2
BP	GO:0034698	response to gonadotropin	2/72	24/18862	0.00375616	0.0491651	0.0374483	TGFBR3/WT1	2
BP	GO:0072010	glomerular epithelium development	2/72	24/18862	0.00375616	0.0491651	0.0374483	PODXL/WT1	2
BP	GO:0002065	columnar/cuboidal epithelial cell differentiation	3/72	82/18862	0.00380619	0.0491932	0.0374697	CDK6/CDKN1A/SOX11	3
BP	GO:2001021	negative regulation of response to DNA damage stimulus	3/72	82/18862	0.00380619	0.0491932	0.0374697	BCL2/HMGA2/POLQ	3
BP	GO:0043491	protein kinase B signaling	5/72	273/18862	0.00388998	0.049962	0.0380553	KLF4/LIN28A/MET/PHLPP2/TMEM100	5

## Sheet: KEGG
Table S4| GO and KEGG ananlysis results.
ID	Description	GeneRatio	BgRatio	pvalue	p.adjust	qvalue	geneID	Count
hsa05206	MicroRNAs in cancer	14/43	310/8093	3.14287e-10	4.08574e-08	2.97746e-08	596/672/995/1021/1026/1591/1869/1871/8091/9493/4233/5328/9252/131405	14
hsa04110	Cell cycle	8/43	126/8093	2.53635e-07	1.64863e-05	1.20143e-05	995/1021/1026/1869/1871/4176/9088/5933	8
hsa05218	Melanoma	5/43	72/8093	3.58399e-05	0.0011648	0.00084884	1021/1026/1869/1871/4233	5
hsa05223	Non-small cell lung cancer	5/43	72/8093	3.58399e-05	0.0011648	0.00084884	1021/1026/1869/1871/4233	5
hsa05219	Bladder cancer	4/43	41/8093	6.0659e-05	0.00157713	0.00114933	1026/1869/1871/9252	4
hsa05224	Breast cancer	6/43	147/8093	0.00011357	0.00198846	0.00144908	8313/672/1021/1026/1869/1871	6
hsa05222	Small cell lung cancer	5/43	92/8093	0.000116472	0.00198846	0.00144908	596/1021/1026/1869/1871	5
hsa05226	Gastric cancer	6/43	149/8093	0.000122367	0.00198846	0.00144908	8313/596/1026/1869/1871/4233	6
hsa05215	Prostate cancer	5/43	97/8093	0.000149673	0.00216194	0.00157551	596/1026/1869/1871/5328	5
hsa05225	Hepatocellular carcinoma	6/43	168/8093	0.000236018	0.00306824	0.00223596	8313/1021/1026/1869/1871/4233	6
hsa05214	Glioma	4/43	75/8093	0.00063868	0.00671573	0.00489406	1021/1026/1869/1871	4
hsa05212	Pancreatic cancer	4/43	76/8093	0.000671573	0.00671573	0.00489406	1021/1026/1869/1871	4
hsa05220	Chronic myeloid leukemia	4/43	76/8093	0.000671573	0.00671573	0.00489406	1021/1026/1869/1871	4
hsa04934	Cushing syndrome	5/43	155/8093	0.00129268	0.011529	0.00840167	8313/1021/1026/1869/1871	5
hsa04218	Cellular senescence	5/43	156/8093	0.00133026	0.011529	0.00840167	1021/1026/1869/1871/5933	5
hsa04350	TGF-beta signaling pathway	4/43	94/8093	0.00148955	0.0121026	0.00881972	25805/5933/56963/7050	4
hsa01522	Endocrine resistance	4/43	98/8093	0.00173755	0.0132871	0.00968293	596/1026/1869/1871	4
hsa04151	PI3K-Akt signaling pathway	7/43	354/8093	0.00238386	0.0172168	0.0125466	596/672/1021/1026/3570/4233/23035	7
hsa04066	HIF-1 signaling pathway	4/43	109/8093	0.00256536	0.0175524	0.0127912	596/1026/3570/2872	4
hsa05202	Transcriptional misregulation in cancer	5/43	192/8093	0.00330359	0.0214733	0.0156486	1026/8091/4233/5328/7490	5
hsa05169	Epstein-Barr virus infection	5/43	202/8093	0.00410583	0.025417	0.0185225	596/1021/1026/1869/1871	5
hsa05163	Human cytomegalovirus infection	5/43	225/8093	0.00646802	0.0363493	0.0264893	1021/1026/1869/1871/3570	5
hsa01524	Platinum drug resistance	3/43	73/8093	0.00671063	0.0363493	0.0264893	596/672/1026	3
hsa04115	p53 signaling pathway	3/43	73/8093	0.00671063	0.0363493	0.0264893	596/1021/1026	3
hsa01521	EGFR tyrosine kinase inhibitor resistance	3/43	79/8093	0.0083463	0.0434008	0.0316281	596/3570/4233	3
hsa05160	Hepatitis C	4/43	157/8093	0.0093469	0.0467345	0.0340575	1021/1026/1869/1871	4
hsa04630	JAK-STAT signaling pathway	4/43	162/8093	0.0104077	0.0471926	0.0343914	596/1026/3570/3977	4
hsa05161	Hepatitis B	4/43	162/8093	0.0104077	0.0471926	0.0343914	596/1026/1869/1871	4
hsa05210	Colorectal cancer	3/43	86/8093	0.0105276	0.0471926	0.0343914	8313/596/1026	3
